# Supplementary material for: The Impact of TRPM8 on Prostate Cancer Transcriptomic Dynamics
Source: Cells. 2025 Mar 27;14(7):501. doi: 10.3390/cells14070501 (PMC11988096; doi:10.3390/cells14070501)
Supplement: Supplementary file 1 [file cells-14-00501-s001.zip]

Archive with 1 entries (1 files):
- cells-3437105-supplementary.pdf
